# Supplementary material for: Genome-Wide Analysis of the Late Embryogenesis Abundant (LEA) and Abscisic Acid-, Stress-, and Ripening-Induced (ASR) Gene Superfamily from Canavalia rosea and Their Roles in Salinity/Alkaline and Drought Tolerance
Source: Int J Mol Sci. 2021 Apr 27;22(9):4554. doi: 10.3390/ijms22094554 (PMC8123667; doi:10.3390/ijms22094554)
Supplement: Supplementary file 1 [file ijms-22-04554-s001.zip]

Archive with 1 entries (1 files):
- ijms-1163896-supplementary.pdf
